# Supplementary material for: Explore the gene network regulating the composition of fatty acids in cottonseed
Source: BMC Plant Biol. 2021 Apr 13;21:177. doi: 10.1186/s12870-021-02952-4 (PMC8042725; doi:10.1186/s12870-021-02952-4)
Supplement: Supplementary file 3 — Additional file 3: Table S4. Analysis of GO enrichment for 15,647 non-redundant DEGs [file 12870_2021_2952_MOESM3_ESM.xls]

## Sheet: table S4
Table S4 Analysis of GO enrichment for 15,647 non-redundant DEGs
GO_accession	Description	Term_type	DEG_item	Corrected_pValue
GO:0004315	3-oxoacyl-[acyl-carrier-protein] synthase activity	molecular_function	23	2.252e-08
GO:0004312	fatty acid synthase activity	molecular_function	23	4.5758e-08
GO:0016705	oxidoreductase activity, acting on paired donors, with incorporation or reduction of molecular oxygen	molecular_function	62	8.9262e-08
GO:0016757	transferase activity, transferring glycosyl groups	molecular_function	93	1.331e-07
GO:0006073	cellular glucan metabolic process	biological_process	30	4.247e-06
GO:0044042	glucan metabolic process	biological_process	30	4.247e-06
GO:0016872	intramolecular lyase activity	molecular_function	11	1.6582e-05
GO:0055114	oxidation-reduction process	biological_process	64	2.3237e-05
GO:0046906	tetrapyrrole binding	molecular_function	26	4.8917e-05
GO:0006979	response to oxidative stress	biological_process	13	4.8917e-05
GO:0004553	hydrolase activity, hydrolyzing O-glycosyl compounds	molecular_function	78	7.5938e-05
GO:0016758	transferase activity, transferring hexosyl groups	molecular_function	64	8.226e-05
GO:0016798	hydrolase activity, acting on glycosyl bonds	molecular_function	82	9.025e-05
GO:0005811	lipid particle	cellular_component	10	0.00010131
GO:0012511	monolayer-surrounded lipid storage body	cellular_component	10	0.00010131
GO:0005507	copper ion binding	molecular_function	34	0.00010158
GO:0016759	cellulose synthase activity	molecular_function	15	0.00010158
GO:0016760	cellulose synthase (UDP-forming) activity	molecular_function	15	0.00010158
GO:0009791	post-embryonic development	biological_process	10	0.00010198
GO:0009878	nodule morphogenesis	biological_process	10	0.00010198
GO:0009886	post-embryonic morphogenesis	biological_process	10	0.00010198
GO:0044111	development involved in symbiotic interaction	biological_process	10	0.00010198
GO:0004601	peroxidase activity	molecular_function	13	0.00010231
GO:0020037	heme binding	molecular_function	24	0.00010231
GO:0016684	oxidoreductase activity, acting on peroxide as acceptor	molecular_function	13	0.00010231
GO:0003824	catalytic activity	molecular_function	969	0.00011515
GO:0005975	carbohydrate metabolic process	biological_process	161	0.00014088
GO:0044877	macromolecular complex binding	molecular_function	90	0.000151
GO:0045735	nutrient reservoir activity	molecular_function	23	0.00015161
GO:0030244	cellulose biosynthetic process	biological_process	16	0.00035369
GO:0070085	glycosylation	biological_process	41	0.0004885
GO:0046527	glucosyltransferase activity	molecular_function	16	0.00058487
GO:0030243	cellulose metabolic process	biological_process	16	0.00058487
GO:0051274	beta-glucan biosynthetic process	biological_process	17	0.00064422
GO:0009250	glucan biosynthetic process	biological_process	18	0.00073939
GO:0035251	UDP-glucosyltransferase activity	molecular_function	15	0.00073939
GO:0009877	nodulation	biological_process	14	0.00074125
GO:0051273	beta-glucan metabolic process	biological_process	17	0.00091246
GO:0030312	external encapsulating structure	cellular_component	31	0.0013065
GO:0008194	UDP-glycosyltransferase activity	molecular_function	26	0.0013293
GO:0016491	oxidoreductase activity	molecular_function	60	0.0013893
GO:0010468	regulation of gene expression	biological_process	325	0.001717
GO:0004097	catechol oxidase activity	molecular_function	7	0.0018726
GO:0044710	single-organism metabolic process	biological_process	99	0.0019333
GO:0060255	regulation of macromolecule metabolic process	biological_process	331	0.0025152
GO:0016209	antioxidant activity	molecular_function	13	0.0026278
GO:0008610	lipid biosynthetic process	biological_process	128	0.0030589
GO:0044255	cellular lipid metabolic process	biological_process	141	0.003164
GO:0016717	oxidoreductase activity, acting on paired donors, with oxidation of a pair of donors resulting in the reduction of molecular oxygen to two molecules of water	molecular_function	9	0.0031785
GO:0071554	cell wall organization or biogenesis	biological_process	31	0.0031982
GO:0016762	xyloglucan:xyloglucosyl transferase activity	molecular_function	11	0.0038137
GO:0048046	apoplast	cellular_component	11	0.0038137
GO:0019062	virion attachment to host cell	biological_process	9	0.003829
GO:0044650	adhesion of symbiont to host cell	biological_process	9	0.003829
GO:0005618	cell wall	cellular_component	24	0.0044871
GO:0006030	chitin metabolic process	biological_process	10	0.0045962
GO:1901071	glucosamine-containing compound metabolic process	biological_process	10	0.0045962
GO:0006351	transcription, DNA-templated	biological_process	353	0.0046486
GO:0097659	nucleic acid-templated transcription	biological_process	353	0.0046486
GO:0004066	asparagine synthase (glutamine-hydrolyzing) activity	molecular_function	4	0.0047314
GO:0051213	dioxygenase activity	molecular_function	58	0.0049334
GO:0032774	RNA biosynthetic process	biological_process	355	0.0054505
GO:0044262	cellular carbohydrate metabolic process	biological_process	69	0.0054949
GO:0006528	asparagine metabolic process	biological_process	4	0.0058018
GO:0006529	asparagine biosynthetic process	biological_process	4	0.0058018
GO:0019222	regulation of metabolic process	biological_process	349	0.0058266
GO:0051015	actin filament binding	molecular_function	4	0.0066827
GO:0044406	adhesion of symbiont to host	biological_process	9	0.0072199
GO:0004175	endopeptidase activity	molecular_function	40	0.0072788
GO:0031323	regulation of cellular metabolic process	biological_process	332	0.0080377
GO:0016020	membrane	cellular_component	651	0.0081553
GO:0046813	receptor-mediated virion attachment to host cell	biological_process	6	0.0081553
GO:0016614	oxidoreductase activity, acting on CH-OH group of donors	molecular_function	60	0.01046
GO:0009341	beta-galactosidase complex	cellular_component	12	0.011032
GO:0050662	coenzyme binding	molecular_function	74	0.012297
GO:0044699	single-organism process	biological_process	144	0.012403
GO:0005506	iron ion binding	molecular_function	18	0.012403
GO:0009415	response to water	biological_process	8	0.012574
GO:0006355	regulation of transcription, DNA-templated	biological_process	305	0.012633
GO:1903506	regulation of nucleic acid-templated transcription	biological_process	305	0.012633
GO:0004197	cysteine-type endopeptidase activity	molecular_function	15	0.013081
GO:0051252	regulation of RNA metabolic process	biological_process	305	0.013242
GO:2001141	regulation of RNA biosynthetic process	biological_process	305	0.013242
GO:0004506	squalene monooxygenase activity	molecular_function	7	0.013286
GO:1901700	response to oxygen-containing compound	biological_process	8	0.013315
GO:0044283	small molecule biosynthetic process	biological_process	79	0.014109
GO:0050790	regulation of catalytic activity	biological_process	26	0.015857
GO:0016746	transferase activity, transferring acyl groups	molecular_function	33	0.016932
GO:0006629	lipid metabolic process	biological_process	76	0.017491
GO:0072330	monocarboxylic acid biosynthetic process	biological_process	15	0.017491
GO:0016053	organic acid biosynthetic process	biological_process	66	0.018096
GO:0046394	carboxylic acid biosynthetic process	biological_process	66	0.018096
GO:0030284	estrogen receptor activity	molecular_function	3	0.019132
GO:0019219	regulation of nucleobase-containing compound metabolic process	biological_process	306	0.019701
GO:0003854	3-beta-hydroxy-delta5-steroid dehydrogenase activity	molecular_function	31	0.019701
GO:0016229	steroid dehydrogenase activity	molecular_function	31	0.019701
GO:0033764	steroid dehydrogenase activity, acting on the CH-OH group of donors, NAD or NADP as acceptor	molecular_function	31	0.019701
GO:0006486	protein glycosylation	biological_process	24	0.020368
GO:0009100	glycoprotein metabolic process	biological_process	24	0.020368
GO:0009101	glycoprotein biosynthetic process	biological_process	24	0.020368
GO:0043413	macromolecule glycosylation	biological_process	24	0.020368
GO:0006869	lipid transport	biological_process	13	0.020713
GO:0010876	lipid localization	biological_process	13	0.020713
GO:0048037	cofactor binding	molecular_function	89	0.021268
GO:0016616	oxidoreductase activity, acting on the CH-OH group of donors, NAD or NADP as acceptor	molecular_function	78	0.021389
GO:0004568	chitinase activity	molecular_function	8	0.021674
GO:0006032	chitin catabolic process	biological_process	8	0.021674
GO:0046348	amino sugar catabolic process	biological_process	8	0.021674
GO:1901072	glucosamine-containing compound catabolic process	biological_process	8	0.021674
GO:0016709	oxidoreductase activity, acting on paired donors, with incorporation or reduction of molecular oxygen, NAD(P)H as one donor, and incorporation of one atom of oxygen	molecular_function	12	0.021951
GO:0004565	beta-galactosidase activity	molecular_function	12	0.022129
GO:0015925	galactosidase activity	molecular_function	12	0.022129
GO:0004866	endopeptidase inhibitor activity	molecular_function	17	0.022136
GO:0061135	endopeptidase regulator activity	molecular_function	17	0.022136
GO:0001071	nucleic acid binding transcription factor activity	molecular_function	168	0.022409
GO:0003700	transcription factor activity, sequence-specific DNA binding	molecular_function	168	0.022409
GO:0016998	cell wall macromolecule catabolic process	biological_process	17	0.022409
GO:0047800	cysteamine dioxygenase activity	molecular_function	7	0.022409
GO:0006694	steroid biosynthetic process	biological_process	32	0.023007
GO:0016682	oxidoreductase activity, acting on diphenols and related substances as donors, oxygen as acceptor	molecular_function	8	0.023153
GO:0072348	sulfur compound transport	biological_process	8	0.024278
GO:1901682	sulfur compound transmembrane transporter activity	molecular_function	8	0.024278
GO:0016747	transferase activity, transferring acyl groups other than amino-acyl groups	molecular_function	27	0.024299
GO:0006633	fatty acid biosynthetic process	biological_process	8	0.024802
GO:0004474	malate synthase activity	molecular_function	2	0.024802
GO:0006097	glyoxylate cycle	biological_process	2	0.024802
GO:0046487	glyoxylate metabolic process	biological_process	2	0.024802
GO:2000112	regulation of cellular macromolecule biosynthetic process	biological_process	306	0.025956
GO:0009832	plant-type cell wall biogenesis	biological_process	8	0.025956
GO:0010215	cellulose microfibril organization	biological_process	8	0.025956
GO:0070726	cell wall assembly	biological_process	8	0.025956
GO:0071668	plant-type cell wall assembly	biological_process	8	0.025956
GO:0009889	regulation of biosynthetic process	biological_process	306	0.026839
GO:0010556	regulation of macromolecule biosynthetic process	biological_process	306	0.026839
GO:0031326	regulation of cellular biosynthetic process	biological_process	306	0.026839
GO:0016049	cell growth	biological_process	8	0.028283
GO:0019199	transmembrane receptor protein kinase activity	molecular_function	8	0.029611
GO:0006631	fatty acid metabolic process	biological_process	21	0.031161
GO:0010035	response to inorganic substance	biological_process	11	0.032109
GO:0080090	regulation of primary metabolic process	biological_process	314	0.032215
GO:0000103	sulfate assimilation	biological_process	10	0.032215
GO:0004020	adenylylsulfate kinase activity	molecular_function	10	0.032215
GO:0044264	cellular polysaccharide metabolic process	biological_process	57	0.032716
GO:0008202	steroid metabolic process	biological_process	32	0.033086
GO:0065009	regulation of molecular function	biological_process	26	0.033086
GO:0044036	cell wall macromolecule metabolic process	biological_process	17	0.033644
GO:0051171	regulation of nitrogen compound metabolic process	biological_process	306	0.033644
GO:0030198	extracellular matrix organization	biological_process	8	0.034355
GO:0043062	extracellular structure organization	biological_process	8	0.034355
GO:0008374	O-acyltransferase activity	molecular_function	17	0.036375
GO:0004144	diacylglycerol O-acyltransferase activity	molecular_function	7	0.036375
GO:0016411	acylglycerol O-acyltransferase activity	molecular_function	7	0.036375
GO:0016702	oxidoreductase activity, acting on single donors with incorporation of molecular oxygen, incorporation of two atoms of oxygen	molecular_function	17	0.037821
GO:0000160	phosphorelay signal transduction system	biological_process	20	0.038599
GO:0046351	disaccharide biosynthetic process	biological_process	9	0.038719
GO:0031225	anchored component of membrane	cellular_component	8	0.038942
GO:0006026	aminoglycan catabolic process	biological_process	8	0.039095
GO:0009074	aromatic amino acid family catabolic process	biological_process	4	0.039632
GO:0030414	peptidase inhibitor activity	molecular_function	17	0.039632
GO:0061134	peptidase regulator activity	molecular_function	17	0.039632
GO:0003682	chromatin binding	molecular_function	34	0.041987
GO:0000079	regulation of cyclin-dependent protein serine/threonine kinase activity	biological_process	7	0.042075
GO:0071900	regulation of protein serine/threonine kinase activity	biological_process	7	0.042075
GO:1904029	regulation of cyclin-dependent protein kinase activity	biological_process	7	0.042075
GO:0032787	monocarboxylic acid metabolic process	biological_process	44	0.042278
GO:0016840	carbon-nitrogen lyase activity	molecular_function	10	0.042278
GO:0044711	single-organism biosynthetic process	biological_process	164	0.042278
GO:0006022	aminoglycan metabolic process	biological_process	10	0.042278
GO:0016843	amine-lyase activity	molecular_function	9	0.044551
GO:0016844	strictosidine synthase activity	molecular_function	9	0.044551
GO:0034654	nucleobase-containing compound biosynthetic process	biological_process	374	0.04579
GO:0008152	metabolic process	biological_process	1015	0.046415
GO:0009664	plant-type cell wall organization	biological_process	8	0.047777
GO:0071669	plant-type cell wall organization or biogenesis	biological_process	8	0.047777
GO:0071555	cell wall organization	biological_process	19	0.048103
GO:0006040	amino sugar metabolic process	biological_process	10	0.048762
GO:0008272	sulfate transport	biological_process	7	0.049649
GO:0015116	sulfate transmembrane transporter activity	molecular_function	7	0.049649
GO:0043565	sequence-specific DNA binding	molecular_function	151	1.6637e-09
GO:0015631	tubulin binding	molecular_function	28	0.010472
GO:0003677	DNA binding	molecular_function	362	0.011151
GO:0007018	microtubule-based movement	biological_process	21	0.011991
GO:0008017	microtubule binding	molecular_function	27	0.012037
GO:1901136	carbohydrate derivative catabolic process	biological_process	20	0.014103
GO:0007127	meiosis I	biological_process	9	0.018428
GO:0001101	response to acid chemical	biological_process	9	0.01876
GO:0000279	M phase	biological_process	6	0.01876
GO:0022403	cell cycle phase	biological_process	6	0.01876
GO:0044848	biological phase	biological_process	6	0.01876
GO:0004556	alpha-amylase activity	molecular_function	6	0.021784
GO:0006020	inositol metabolic process	biological_process	7	0.023149
GO:0000795	synaptonemal complex	cellular_component	6	0.023149
GO:0009790	embryo development	biological_process	11	0.023149
GO:0007129	synapsis	biological_process	7	0.023149
GO:0007130	synaptonemal complex assembly	biological_process	7	0.023149
GO:0045143	homologous chromosome segregation	biological_process	7	0.023149
GO:0070192	chromosome organization involved in meiosis	biological_process	7	0.023149
GO:0070193	synaptonemal complex organization	biological_process	7	0.023149
GO:0003777	microtubule motor activity	molecular_function	19	0.023623
GO:0007275	multicellular organismal development	biological_process	24	0.027149
GO:0005669	transcription factor TFIID complex	cellular_component	10	0.029745
GO:0016706	oxidoreductase activity, acting on paired donors, with incorporation or reduction of molecular oxygen, 2-oxoglutarate as one donor, and incorporation of one atom each of oxygen into both donors	molecular_function	44	0.03683
GO:0050660	flavin adenine dinucleotide binding	molecular_function	44	0.03807
GO:0005667	transcription factor complex	cellular_component	19	0.039368
GO:1901362	organic cyclic compound biosynthetic process	biological_process	525	0.0021252
GO:0007126	meiotic nuclear division	biological_process	12	0.0029695
GO:0051321	meiotic cell cycle	biological_process	12	0.0029695
GO:1903046	meiotic cell cycle process	biological_process	12	0.0029695
GO:0007128	meiotic prophase I	biological_process	7	0.0041825
GO:0051324	prophase	biological_process	7	0.0041825
GO:0098762	meiotic cell cycle phase	biological_process	7	0.0041825
GO:0098764	meiosis I cell cycle phase	biological_process	7	0.0041825
GO:0004675	transmembrane receptor protein serine/threonine kinase activity	molecular_function	9	0.0047486
GO:0019438	aromatic compound biosynthetic process	biological_process	490	0.0059471
GO:0018130	heterocycle biosynthetic process	biological_process	495	0.0063997
GO:0080019	fatty-acyl-CoA reductase (alcohol-forming) activity	molecular_function	6	0.010632
GO:0045132	meiotic chromosome segregation	biological_process	9	0.014839
GO:0006352	DNA-templated transcription, initiation	biological_process	40	0.019084
GO:0008092	cytoskeletal protein binding	molecular_function	66	0.027499
GO:0004089	carbonate dehydratase activity	molecular_function	6	0.031591
GO:0004806	triglyceride lipase activity	molecular_function	26	0.033248
GO:0044427	chromosomal part	cellular_component	42	0.04447
GO:0006621	protein retention in ER lumen	biological_process	6	0.048685
GO:0035437	maintenance of protein localization in endoplasmic reticulum	biological_process	6	0.048685
GO:0046923	ER retention sequence binding	molecular_function	6	0.048685
GO:0072595	maintenance of protein localization in organelle	biological_process	6	0.048685
GO:0007017	microtubule-based process	biological_process	48	0.0035575
GO:0000428	DNA-directed RNA polymerase complex	cellular_component	22	0.0063501
GO:0030880	RNA polymerase complex	cellular_component	22	0.0063501
GO:0055029	nuclear DNA-directed RNA polymerase complex	cellular_component	22	0.0063501
GO:0090575	RNA polymerase II transcription factor complex	cellular_component	20	0.0068664
GO:0003774	motor activity	molecular_function	40	0.01027
GO:0044798	nuclear transcription factor complex	cellular_component	20	0.011944
GO:0032403	protein complex binding	molecular_function	55	0.012841
GO:0016591	DNA-directed RNA polymerase II, holoenzyme	cellular_component	20	0.012841
GO:0006928	movement of cell or subcellular component	biological_process	47	0.012944
GO:0005984	disaccharide metabolic process	biological_process	18	0.013259
GO:0005576	extracellular region	cellular_component	145	0.013752
GO:0061695	transferase complex, transferring phosphorus-containing groups	cellular_component	28	0.013752
GO:0005985	sucrose metabolic process	biological_process	9	0.025075
GO:0006334	nucleosome assembly	biological_process	12	0.03542
GO:0031497	chromatin assembly	biological_process	12	0.03542
GO:0034728	nucleosome organization	biological_process	12	0.03542
GO:0005694	chromosome	cellular_component	64	0.0028699
GO:0006333	chromatin assembly or disassembly	biological_process	15	0.0090992
GO:0048856	anatomical structure development	biological_process	38	0.013116
GO:0048285	organelle fission	biological_process	25	0.019004
GO:0065004	protein-DNA complex assembly	biological_process	20	0.024324
GO:0071824	protein-DNA complex subunit organization	biological_process	20	0.024324
GO:0044815	DNA packaging complex	cellular_component	13	0.037408
GO:0000280	nuclear division	biological_process	22	0.048055
GO:0051276	chromosome organization	biological_process	63	0.049351
GO:0006184	obsolete GTP catabolic process	biological_process	46	5.075e-07
GO:0005634	nucleus	cellular_component	781	0.0015905
GO:0051287	NAD binding	molecular_function	76	0.0062763
GO:0022610	biological adhesion	biological_process	76	0.0063714
GO:0051258	protein polymerization	biological_process	54	0.0094085
GO:0007155	cell adhesion	biological_process	69	0.018912
GO:0065007	biological regulation	biological_process	1337	0.019201
GO:0019200	carbohydrate kinase activity	molecular_function	24	0.019201
GO:0050789	regulation of biological process	biological_process	1284	0.025366
GO:0008234	cysteine-type peptidase activity	molecular_function	68	0.029155
GO:0046912	transferase activity, transferring acyl groups, acyl groups converted into alkyl on transfer	molecular_function	14	0.029796
GO:0008289	lipid binding	molecular_function	84	0.029943
GO:0043086	negative regulation of catalytic activity	biological_process	40	0.029943
GO:0044092	negative regulation of molecular function	biological_process	40	0.029943
GO:0008443	phosphofructokinase activity	molecular_function	23	0.030545
GO:0006813	potassium ion transport	biological_process	60	0.030668
GO:0004764	shikimate 3-dehydrogenase (NADP+) activity	molecular_function	6	0.031165
GO:0003872	6-phosphofructokinase activity	molecular_function	12	0.031165
GO:0005945	6-phosphofructokinase complex	cellular_component	12	0.031165
GO:0010817	regulation of hormone levels	biological_process	12	0.039305
GO:0042445	hormone metabolic process	biological_process	12	0.039305
GO:0009289	pilus	cellular_component	10	0.042936
GO:0034622	cellular macromolecular complex assembly	biological_process	104	0.043419
GO:0042597	periplasmic space	cellular_component	17	0.044899
GO:0032065	cortical protein anchoring	biological_process	11	0.046097
GO:0044281	small molecule metabolic process	biological_process	499	0.047303
GO:0004177	aminopeptidase activity	molecular_function	25	0.04858
GO:0004869	cysteine-type endopeptidase inhibitor activity	molecular_function	15	0.0019033
GO:0065003	macromolecular complex assembly	biological_process	132	0.002543
GO:0006461	protein complex assembly	biological_process	123	0.0032464
GO:0070271	protein complex biogenesis	biological_process	123	0.0032464
GO:0009311	oligosaccharide metabolic process	biological_process	54	0.0078666
GO:0022607	cellular component assembly	biological_process	212	0.0081159
GO:0030269	tetrahydromethanopterin S-methyltransferase activity	molecular_function	15	0.0086422
GO:0042086	5-methyl-5,6,7,8-tetrahydromethanopterin-dependent methyltransferase activity	molecular_function	15	0.0086422
GO:0008725	DNA-3-methyladenine glycosylase activity	molecular_function	10	0.013536
GO:0043733	DNA-3-methylbase glycosylase activity	molecular_function	10	0.013536
GO:0004126	cytidine deaminase activity	molecular_function	5	0.018085
GO:0006216	cytidine catabolic process	biological_process	5	0.018085
GO:0009164	nucleoside catabolic process	biological_process	5	0.018085
GO:0009972	cytidine deamination	biological_process	5	0.018085
GO:0042454	ribonucleoside catabolic process	biological_process	5	0.018085
GO:0046087	cytidine metabolic process	biological_process	5	0.018085
GO:0046133	pyrimidine ribonucleoside catabolic process	biological_process	5	0.018085
GO:0046135	pyrimidine nucleoside catabolic process	biological_process	5	0.018085
GO:0072529	pyrimidine-containing compound catabolic process	biological_process	5	0.018085
GO:1901658	glycosyl compound catabolic process	biological_process	5	0.018085
GO:0043623	cellular protein complex assembly	biological_process	96	0.018145
GO:0005544	calcium-dependent phospholipid binding	molecular_function	13	0.027239
GO:0016645	oxidoreductase activity, acting on the CH-NH group of donors	molecular_function	33	0.027948
GO:0071822	protein complex subunit organization	biological_process	135	0.028805
GO:0005215	transporter activity	molecular_function	683	0.028805
GO:0044723	single-organism carbohydrate metabolic process	biological_process	371	0.03387
GO:0051537	2 iron, 2 sulfur cluster binding	molecular_function	26	0.034346
GO:0003905	alkylbase DNA N-glycosylase activity	molecular_function	10	0.043514
GO:0008172	S-methyltransferase activity	molecular_function	22	0.049541
