# Supplementary material for: Explore the gene network regulating the composition of fatty acids in cottonseed
Source: BMC Plant Biol. 2021 Apr 13;21:177. doi: 10.1186/s12870-021-02952-4 (PMC8042725; doi:10.1186/s12870-021-02952-4)
Supplement: Supplementary file 4 — Additional file 4: Table S5. Analysis of GO enrichment from 20DPA to 30DPA [file 12870_2021_2952_MOESM4_ESM.xls]

## Sheet: table S5
Table S5 Analysis of GO enrichment from 20DPA - 30DPA
GO_accession	Description	Term_type	20DPA		25DPA		30DPA
			DEG_item	Corrected_pValue	DEG_item	Corrected_pValue	DEG_item	Corrected_pValue
GO:0006073	cellular glucan metabolic process	biological_process	30	4.247e-06	40	5.079e-07	42	4.7855e-08
GO:0044042	glucan metabolic process	biological_process	30	4.247e-06	40	5.079e-07	42	4.7855e-08
GO:0005975	carbohydrate metabolic process	biological_process	161	0.00014088	217	0.0092561	214	0.015428
GO:0030244	cellulose biosynthetic process	biological_process	16	0.00035369	21	0.00010354	18	0.0028008
GO:0030243	cellulose metabolic process	biological_process	16	0.00058487	22	6.7473e-05	19	0.0017698
GO:0051274	beta-glucan biosynthetic process	biological_process	17	0.00064422	22	0.00046401	18	0.020018
GO:0009250	glucan biosynthetic process	biological_process	18	0.00073939	22	0.0023852	19	0.026885
GO:0051273	beta-glucan metabolic process	biological_process	17	0.00091246	23	0.00026129	19	0.012596
GO:0032787	monocarboxylic acid metabolic process	biological_process	44	0.042278	68	0.0014624	69	0.00099422
GO:0005811	lipid particle	cellular_component	10	0.00010131	19	2.8274e-12	22	1.5226e-15
GO:0012511	monolayer-surrounded lipid storage body	cellular_component	10	0.00010131	19	2.8274e-12	22	1.5226e-15
GO:0030312	external encapsulating structure	cellular_component	31	0.0013065	42	0.00063066	45	8.993e-05
GO:0048046	apoplast	cellular_component	11	0.0038137	17	3.3548e-05	22	4.6642e-09
GO:0005618	cell wall	cellular_component	24	0.0044871	32	0.003189	36	0.00015669
GO:0016757	transferase activity, transferring glycosyl groups	molecular_function	93	1.331e-07	148	2.9336e-14	134	7.5735e-10
GO:0004553	hydrolase activity, hydrolyzing O-glycosyl compounds	molecular_function	78	7.5938e-05	112	4.0909e-06	106	0.00015239
GO:0016758	transferase activity, transferring hexosyl groups	molecular_function	64	8.226e-05	101	1.1764e-08	104	1.1435e-09
GO:0016798	hydrolase activity, acting on glycosyl bonds	molecular_function	82	9.025e-05	118	5.4362e-06	110	0.00056051
GO:0016759	cellulose synthase activity	molecular_function	15	0.00010158	18	0.0001873	16	0.001949
GO:0016760	cellulose synthase (UDP-forming) activity	molecular_function	15	0.00010158	18	0.0001873	16	0.001949
GO:0003824	catalytic activity	molecular_function	969	0.00011515	1434	0.01205	1440	0.0086415
GO:0046527	glucosyltransferase activity	molecular_function	16	0.00058487	19	0.0023852	17	0.014275
GO:0035251	UDP-glucosyltransferase activity	molecular_function	15	0.00073939	19	0.00079342	16	0.016027
GO:0016762	xyloglucan:xyloglucosyl transferase activity	molecular_function	11	0.0038137	17	3.3548e-05	22	4.6642e-09
GO:0050662	coenzyme binding	molecular_function	74	0.012297	100	0.038942	113	0.0004512
GO:0016840	carbon-nitrogen lyase activity	molecular_function	10	0.042278	14	0.0099651	16	0.00090929
