# Supplementary material for: Explore the gene network regulating the composition of fatty acids in cottonseed
Source: BMC Plant Biol. 2021 Apr 13;21:177. doi: 10.1186/s12870-021-02952-4 (PMC8042725; doi:10.1186/s12870-021-02952-4)
Supplement: Supplementary file 5 — Additional file 5: Table S6. Analysis of GO enrichment from 35DPA to 60DPA [file 12870_2021_2952_MOESM5_ESM.xlsx]

## Sheet: table S6
Table S6 Analysis of GO enrichment from 35DPA to 60DPA
GO_accession	Description	Term_type	35DPA		40DPA		45DPA		50DPA		S55		S60
			DEG_item	Corrected_pValue	DEG_item	Corrected_pValue	DEG_item	Corrected_pValue	DEG_item	Corrected_pValue	DEG_item	Corrected_pValue	DEG_item	Corrected_pValue
GO:0001101	response to acid chemical	biological_process	9	0.01876	9	0.024949	9	0.029834	10	0.015895	14	0.013724	16	0.0030728
GO:0003777	microtubule motor activity	molecular_function	19	0.023623	25	0.023715	36	1.2258e-06	44	5.1953e-09	85	1.7446e-18	95	8.4117e-22
GO:0004312	fatty acid synthase activity	molecular_function	28	8.1082e-12	25	1.7852e-08	29	1.3336e-11	29	5.9553e-10	35	6.4655e-07	38	2.712e-07
GO:0004315	3-oxoacyl-[acyl-carrier-protein] synthase activity	molecular_function	28	3.9402e-12	25	8.5337e-09	29	8.0624e-12	29	2.6227e-10	33	2.7811e-06	36	1.0858e-06
GO:0004553	hydrolase activity, hydrolyzing O-glycosyl compounds	molecular_function	109	0.00015849	134	2.1866e-07	125	3.9428e-05	142	1.8738e-05	230	0.00791	281	4.6194e-07
GO:0004601	peroxidase activity	molecular_function	32	0.042269	37	0.013019	38	0.011944	44	0.0028258	73	0.0010629	83	9.3825e-05
GO:0005811	lipid particle	cellular_component	21	3.0813e-14	23	1.1147e-16	22	2.6554e-15	23	1.4776e-15	24	3.698e-12	24	3.7531e-11
GO:0006629	lipid metabolic process	biological_process	248	2.0792e-09	271	2.8152e-08	262	1.069e-06	296	1.3748e-06	526	2.79e-06	586	7.8639e-07
GO:0006631	fatty acid metabolic process	biological_process	66	3.2906e-08	65	4.5102e-06	61	0.00020164	74	1.9228e-06	121	9.2842e-07	135	1.8067e-07
GO:0006633	fatty acid biosynthetic process	biological_process	44	1.1789e-09	47	9.6993e-10	47	9.9009e-10	50	3.8403e-09	69	4.7749e-07	76	1.5583e-07
GO:0006979	response to oxidative stress	biological_process	29	0.045709	32	0.027255	32	0.03173	36	0.019986	65	0.00073892	72	0.00023551
GO:0007018	microtubule-based movement	biological_process	21	0.011991	27	0.010015	38	4.5186e-07	46	2.1595e-09	86	2.3158e-18	96	3.7002e-21
GO:0008017	microtubule binding	molecular_function	27	0.012037	34	0.0070582	42	1.9678e-05	52	6.4402e-08	104	2.3158e-18	116	3.7002e-21
GO:0008610	lipid biosynthetic process	biological_process	136	0.00057689	144	0.0056834	137	0.045113	158	0.026896	299	0.0039003	346	1.6559e-05
GO:0009415	response to water	biological_process	9	0.0034267	9	0.0033988	9	0.0059186	10	0.0017235	13	0.0019014	14	0.001068
GO:0012511	monolayer-surrounded lipid storage body	cellular_component	21	3.0813e-14	23	1.1147e-16	22	2.6554e-15	23	1.4776e-15	24	3.698e-12	24	3.7531e-11
GO:0015631	tubulin binding	molecular_function	28	0.010472	34	0.011448	42	4.3692e-05	53	6.4402e-08	106	2.3158e-18	118	4.5252e-21
GO:0016053	organic acid biosynthetic process	biological_process	76	0.00026655	76	0.0084831	80	0.002567	83	0.023604	155	0.0020164	178	3.7103e-05
GO:0016491	oxidoreductase activity	molecular_function	435	2.7911e-12	498	1.8611e-15	502	1.2239e-15	548	4.1933e-13	928	1.0708e-08	1041	1.7809e-10
GO:0016684	oxidoreductase activity, acting on peroxide as acceptor	molecular_function	34	0.023149	39	0.006424	40	0.0063056	46	0.0015728	75	0.00090435	85	6.2074e-05
GO:0016762	xyloglucan:xyloglucosyl transferase activity	molecular_function	20	2.3104e-07	21	1.0129e-07	20	1.0319e-06	20	6.62e-06	21	0.010233	22	0.014488
GO:0016798	hydrolase activity, acting on glycosyl bonds	molecular_function	112	0.0011235	139	9.7939e-07	130	0.00019656	146	0.00028901	247	0.0058356	301	2.7028e-07
GO:0020037	heme binding	molecular_function	121	1.6637e-09	142	1.2243e-12	144	2.6727e-13	156	2.8878e-12	232	1.1414e-07	246	2.2834e-06
GO:0032787	monocarboxylic acid metabolic process	biological_process	78	7.1318e-06	78	0.00072847	73	0.010677	89	0.00046884	153	0.00014115	168	9.3148e-05
GO:0043565	sequence-specific DNA binding	molecular_function	151	1.6637e-09	175	1.3786e-12	172	1.1558e-11	198	1.1011e-13	338	2.3158e-18	345	1.7272e-13
GO:0044699	single-organism process	biological_process	1186	3.6863e-06	1333	0.0021252	1342	0.0012137	1583	2.097e-07	2984	8.7531e-08	3352	3.2078e-10
GO:0044710	single-organism metabolic process	biological_process	755	2.8496e-08	865	9.7167e-09	855	1.6926e-07	963	2.2014e-06	1777	0.00012395	1980	2.5983e-05
GO:0044877	macromolecular complex binding	molecular_function	121	0.0086236	151	7.9236e-05	146	0.0015344	181	6.7169e-07	357	4.062e-16	362	1.1202e-10
GO:0046394	carboxylic acid biosynthetic process	biological_process	76	0.00026655	76	0.0084831	80	0.002567	83	0.023604	155	0.0020164	178	3.7103e-05
GO:0046906	tetrapyrrole binding	molecular_function	121	3.5553e-08	143	2.3368e-11	144	1.1558e-11	156	1.6771e-10	233	3.4658e-06	249	3.5848e-05
GO:0048046	apoplast	cellular_component	20	2.3104e-07	21	1.0129e-07	20	1.0319e-06	20	6.62e-06	21	0.010233	22	0.014488
GO:0055114	oxidation-reduction process	biological_process	402	2.0062e-10	455	8.2434e-12	454	1.1558e-11	503	4.3777e-10	864	7.3803e-07	962	2.3939e-07
GO:0072330	monocarboxylic acid biosynthetic process	biological_process	47	1.6637e-09	51	7.8033e-10	49	7.9564e-09	51	8.9982e-08	71	1.0323e-05	78	5.513e-06
GO:1901700	response to oxygen-containing compound	biological_process	9	0.0036277	9	0.004238	9	0.0068664	10	0.0024081	13	0.0030382	14	0.0018724
