# Supplementary material for: Explore the gene network regulating the composition of fatty acids in cottonseed
Source: BMC Plant Biol. 2021 Apr 13;21:177. doi: 10.1186/s12870-021-02952-4 (PMC8042725; doi:10.1186/s12870-021-02952-4)
Supplement: Supplementary file 6 — Additional file 6: Table S7. Analysis of KEGG enrichment for 15,647 common DEGs [file 12870_2021_2952_MOESM6_ESM.xlsx]

## Sheet: Table S7
Table S7 Analysis of KEGG enrichment for 15,647 common DEGs
#Term	ID
Phenylalanine metabolism	ath00360
Biosynthesis of secondary metabolites	ath01110
Phenylpropanoid biosynthesis	ath00940
Diterpenoid biosynthesis	ath00904
Cutin, suberine and wax biosynthesis	ath00073
Indole alkaloid biosynthesis	ath00901
Glucosinolate biosynthesis	ath00966
Tryptophan metabolism	ath00380
Circadian rhythm - plant	ath04712
Flavonoid biosynthesis	ath00941
Limonene and pinene degradation	ath00903
Carotenoid biosynthesis	ath00906
Stilbenoid, diarylheptanoid and gingerol biosynthesis	ath00945
Isoquinoline alkaloid biosynthesis	ath00950
Tyrosine metabolism	ath00350
Monoterpenoid biosynthesis	ath00902
Galactose metabolism	ath00052
Plant hormone signal transduction	ath04075
Metabolic pathways	ath01100
Glycosphingolipid biosynthesis - globo series	ath00603
Alanine, aspartate and glutamate metabolism	ath00250
Glyoxylate and dicarboxylate metabolism	ath00630
Tropane, piperidine and pyridine alkaloid biosynthesis	ath00960
Zeatin biosynthesis	ath00908
Glycerolipid metabolism	ath00561
beta-Alanine metabolism	ath00410
Ascorbate and aldarate metabolism	ath00053
2-Oxocarboxylic acid metabolism	ath01210
Arginine and proline metabolism	ath00330
Fatty acid elongation	ath00062
Pentose and glucuronate interconversions	ath00040
Biosynthesis of unsaturated fatty acids	ath01040
Brassinosteroid biosynthesis	ath00905
Nitrogen metabolism	ath00910
Starch and sucrose metabolism	ath00500
Sphingolipid metabolism	ath00600
Valine, leucine and isoleucine degradation	ath00280
Inositol phosphate metabolism	ath00562
Amino sugar and nucleotide sugar metabolism	ath00520
Thiamine metabolism	ath00730
Ubiquinone and other terpenoid-quinone biosynthesis	ath00130
Vitamin B6 metabolism	ath00750
Steroid biosynthesis	ath00100
Endocytosis	ath04144
Lysine biosynthesis	ath00300
Peroxisome	ath04146
Histidine metabolism	ath00340
Fatty acid degradation	ath00071
Pyruvate metabolism	ath00620
Phagosome	ath04145
Phosphatidylinositol signaling system	ath04070
Glycine, serine and threonine metabolism	ath00260
Valine, leucine and isoleucine biosynthesis	ath00290
SNARE interactions in vesicular transport	ath04130
ABC transporters	ath02010
Fatty acid metabolism	ath01212
Lysine degradation	ath00310
Pantothenate and CoA biosynthesis	ath00770
Terpenoid backbone biosynthesis	ath00900
Glycerophospholipid metabolism	ath00564
alpha-Linolenic acid metabolism	ath00592
RNA degradation	ath03018
Glutathione metabolism	ath00480
Fatty acid biosynthesis	ath00061
Sulfur metabolism	ath00920
Cysteine and methionine metabolism	ath00270
N-Glycan biosynthesis	ath00510
RNA polymerase	ath03020
Plant-pathogen interaction	ath04626
Fructose and mannose metabolism	ath00051
Pentose phosphate pathway	ath00030
Phenylalanine, tyrosine and tryptophan biosynthesis	ath00400
Carbon fixation in photosynthetic organisms	ath00710
Glycolysis / Gluconeogenesis	ath00010
Carbon metabolism	ath01200
Protein processing in endoplasmic reticulum	ath04141
Biosynthesis of amino acids	ath01230
Aminoacyl-tRNA biosynthesis	ath00970
Pyrimidine metabolism	ath00240
Spliceosome	ath03040
Purine metabolism	ath00230
Oxidative phosphorylation	ath00190
Ribosome	ath03010
Photosynthesis	ath00195
Cyanoamino acid metabolism	ath00460
Ether lipid metabolism	ath00565
Ubiquitin mediated proteolysis	ath04120
RNA transport	ath03013
Sesquiterpenoid and triterpenoid biosynthesis	ath00909
Taurine and hypotaurine metabolism	ath00430
Degradation of aromatic compounds	ath01220
Linoleic acid metabolism	ath00591
Butanoate metabolism	ath00650
C5-Branched dibasic acid metabolism	ath00660
Nicotinate and nicotinamide metabolism	ath00760
Biotin metabolism	ath00780
Homologous recombination	ath03440
Porphyrin and chlorophyll metabolism	ath00860
Proteasome	ath03050
Citrate cycle (TCA cycle)	ath00020
mRNA surveillance pathway	ath03015
Photosynthesis - antenna proteins	ath00196
Glycosaminoglycan degradation	ath00531
Arachidonic acid metabolism	ath00590
Other glycan degradation	ath00511
Base excision repair	ath03410
Ribosome biogenesis in eukaryotes	ath03008
Glycosphingolipid biosynthesis - ganglio series	ath00604
Lipoic acid metabolism	ath00785
Non-homologous end-joining	ath03450
Selenocompound metabolism	ath00450
Mismatch repair	ath03430
DNA replication	ath03030
Regulation of autophagy	ath04140
Protein export	ath03060
Nucleotide excision repair	ath03420
One carbon pool by folate	ath00670
Propanoate metabolism	ath00640
Sulfur relay system	ath04122
Folate biosynthesis	ath00790
Basal transcription factors	ath03022
Glycosylphosphatidylinositol(GPI)-anchor biosynthesis	ath00563
