# Supplementary material for: Explore the gene network regulating the composition of fatty acids in cottonseed
Source: BMC Plant Biol. 2021 Apr 13;21:177. doi: 10.1186/s12870-021-02952-4 (PMC8042725; doi:10.1186/s12870-021-02952-4)
Supplement: Supplementary file 7 — Additional file 7: Table S8. Analysis of KEGG enrichment of the DEGs [file 12870_2021_2952_MOESM7_ESM.xlsx]

## Sheet: table S8
Table S8 Analysis of KEGG enrichment of the DEGs
#Term	ID	Input number	Corrected P-Value
Analysis of KEGG enrichment for 11,645 common DEGs
Phenylpropanoid biosynthesis	ath00940
Phenylalanine metabolism	ath00360
Biosynthesis of secondary metabolites	ath01110
Cutin, suberine and wax biosynthesis	ath00073
Analysis of KEGG enrichment at 10DPA
Phenylalanine metabolism	ath00360	15	0.000128589
Phenylpropanoid biosynthesis	ath00940	17	0.000128589
Cutin, suberine and wax biosynthesis	ath00073	6	0.00228908
Biosynthesis of secondary metabolites	ath01110	47	0.00565586
Monoterpenoid biosynthesis	ath00902	3	0.0262863
Glucosinolate biosynthesis	ath00966	4	0.0301708
Alanine, aspartate and glutamate metabolism	ath00250	6	0.0301708
Analysis of KEGG enrichment at 15DPA
Phenylalanine metabolism	ath00360	25	1.18436e-06
Biosynthesis of secondary metabolites	ath01110	89	2.61619e-05
Phenylpropanoid biosynthesis	ath00940	24	0.000176698
Diterpenoid biosynthesis	ath00904	8	0.000478354
Cutin, suberine and wax biosynthesis	ath00073	8	0.00155411
Indole alkaloid biosynthesis	ath00901	4	0.0119465
Glucosinolate biosynthesis	ath00966	6	0.0119465
Tryptophan metabolism	ath00380	9	0.0119465
Circadian rhythm - plant	ath04712	7	0.0424716
Analysis of KEGG enrichment at 20DPA
Phenylpropanoid biosynthesis	ath00940	55	6.15191e-10
Phenylalanine metabolism	ath00360	43	1.61065e-08
Biosynthesis of secondary metabolites	ath01110	175	1.56676e-07
Cutin, suberine and wax biosynthesis	ath00073	18	3.94851e-07
Flavonoid biosynthesis	ath00941	17	5.61782e-07
Stilbenoid, diarylheptanoid and gingerol biosynthesis	ath00945	23	0.000133901
Diterpenoid biosynthesis	ath00904	11	0.00076808
Glucosinolate biosynthesis	ath00966	9	0.0131329
Plant hormone signal transduction	ath04075	48	0.022573
Starch and sucrose metabolism	ath00500	36	0.0231252
Indole alkaloid biosynthesis	ath00901	5	0.0232883
Biosynthesis of unsaturated fatty acids	ath01040	11	0.0428299
Analysis of KEGG enrichment at 25DPA
Phenylpropanoid biosynthesis	ath00940	74	1.10547e-11
Phenylalanine metabolism	ath00360	56	2.92894e-09
Biosynthesis of secondary metabolites	ath01110	244	3.75861e-09
Cutin, suberine and wax biosynthesis	ath00073	21	1.16616e-06
Stilbenoid, diarylheptanoid and gingerol biosynthesis	ath00945	27	0.0009263
Galactose metabolism	ath00052	23	0.00251228
Plant hormone signal transduction	ath04075	70	0.00251228
Taurine and hypotaurine metabolism	ath00430	11	0.00251228
Diterpenoid biosynthesis	ath00904	12	0.00340742
Limonene and pinene degradation	ath00903	23	0.00859564
Glycerolipid metabolism	ath00561	19	0.0203161
Biosynthesis of unsaturated fatty acids	ath01040	15	0.0203161
Fatty acid elongation	ath00062	13	0.0343474
Analysis of KEGG enrichment at 30DPA
Biosynthesis of secondary metabolites	ath01110	248	2.81115e-08
Plant hormone signal transduction	ath04075	93	7.75652e-08
Phenylpropanoid biosynthesis	ath00940	54	8.7208e-05
Limonene and pinene degradation	ath00903	27	0.00154276
Cutin, suberine and wax biosynthesis	ath00073	15	0.00186501
Phenylalanine metabolism	ath00360	38	0.00308505
Diterpenoid biosynthesis	ath00904	12	0.00588051
Stilbenoid, diarylheptanoid and gingerol biosynthesis	ath00945	24	0.00939018
Fatty acid elongation	ath00062	15	0.011576
Galactose metabolism	ath00052	21	0.0132187
Sesquiterpenoid and triterpenoid biosynthesis	ath00909	12	0.0185354
Tryptophan metabolism	ath00380	17	0.0339985
Glucosinolate biosynthesis	ath00966	10	0.0353478
