# Supplementary material for: Explore the gene network regulating the composition of fatty acids in cottonseed
Source: BMC Plant Biol. 2021 Apr 13;21:177. doi: 10.1186/s12870-021-02952-4 (PMC8042725; doi:10.1186/s12870-021-02952-4)
Supplement: Supplementary file 8 — Additional file 8: Table S9. Analysis of KEGG enrichment at the 35–60 DPA [file 12870_2021_2952_MOESM8_ESM.xlsx]

## Sheet: table S9
Table S9 Analysis of KEGG enrichment at the 35-60 DPA
#Term	ID	Input number	Corrected P-Value
Analysis of KEGG enrichment at 35DPA
Biosynthesis of secondary metabolites	ath01110	245	1.28e-06
Phenylpropanoid biosynthesis	ath00940	58	2.1e-05
Cutin, suberine and wax biosynthesis	ath00073	18	0.000150707
Phenylalanine metabolism	ath00360	42	0.000625991
Galactose metabolism	ath00052	26	0.000738217
Diterpenoid biosynthesis	ath00904	14	0.000934002
Fatty acid elongation	ath00062	17	0.00313764
Pentose and glucuronate interconversions	ath00040	29	0.00802757
Sesquiterpenoid and triterpenoid biosynthesis	ath00909	12	0.0286039
Plant hormone signal transduction	ath04075	66	0.0428858
Analysis of KEGG enrichment at 40DPA
Biosynthesis of secondary metabolites	ath01110	264	1.9135e-06
Plant hormone signal transduction	ath04075	97	1.9135e-06
Phenylpropanoid biosynthesis	ath00940	58	0.000211757
Cutin, suberine and wax biosynthesis	ath00073	18	0.000375219
Nitrogen metabolism	ath00910	23	0.00138243
Limonene and pinene degradation	ath00903	29	0.00156613
Galactose metabolism	ath00052	26	0.00220307
Stilbenoid, diarylheptanoid and gingerol biosynthesis	ath00945	28	0.00302032
Fatty acid elongation	ath00062	17	0.00673504
Phenylalanine metabolism	ath00360	38	0.0162914
Sesquiterpenoid and triterpenoid biosynthesis	ath00909	12	0.0478878
Analysis of KEGG enrichment at 45DPA
Biosynthesis of secondary metabolites	ath01110	280	5.23172e-08
Plant hormone signal transduction	ath04075	96	8.54437e-06
Cutin, suberine and wax biosynthesis	ath00073	19	0.000225332
Phenylpropanoid biosynthesis	ath00940	58	0.000288869
Limonene and pinene degradation	ath00903	30	0.0012733
Galactose metabolism	ath00052	27	0.00165514
Fatty acid elongation	ath00062	19	0.00184668
Stilbenoid, diarylheptanoid and gingerol biosynthesis	ath00945	29	0.00206827
Starch and sucrose metabolism	ath00500	59	0.0065704
Phenylalanine metabolism	ath00360	39	0.0139199
Diterpenoid biosynthesis	ath00904	11	0.0327862
Analysis of KEGG enrichment at 50DPA
Plant hormone signal transduction	ath04075	116	1.90653e-08
Biosynthesis of secondary metabolites	ath01110	292	2.05563e-06
Galactose metabolism	ath00052	37	4.76959e-06
Cutin, suberine and wax biosynthesis	ath00073	20	0.000207605
Phenylpropanoid biosynthesis	ath00940	61	0.00054832
Fatty acid elongation	ath00062	19	0.00575452
Pentose and glucuronate interconversions	ath00040	35	0.00575452
Limonene and pinene degradation	ath00903	29	0.00707535
Stilbenoid, diarylheptanoid and gingerol biosynthesis	ath00945	28	0.0143918
Nitrogen metabolism	ath00910	21	0.0147035
Sesquiterpenoid and triterpenoid biosynthesis	ath00909	14	0.0219333
Diterpenoid biosynthesis	ath00904	12	0.022855
Starch and sucrose metabolism	ath00500	60	0.022855
Phenylalanine metabolism	ath00360	40	0.0281668
Analysis of KEGG enrichment at 55DPA
Plant hormone signal transduction	ath04075	198	1.08595e-05
Biosynthesis of secondary metabolites	ath01110	559	0.000195984
Phagosome	ath04145	78	0.000199396
Phenylpropanoid biosynthesis	ath00940	117	0.00032881
Phenylalanine metabolism	ath00360	86	0.00425971
Analysis of KEGG enrichment at 60DPA
Phenylpropanoid biosynthesis	ath00940	136	4.91831e-05
Biosynthesis of secondary metabolites	ath01110	616	6.88863e-05
Plant hormone signal transduction	ath04075	203	0.00011667
Phagosome	ath04145	84	0.000160929
Galactose metabolism	ath00052	55	0.00337515
Phenylalanine metabolism	ath00360	93	0.00371105
Starch and sucrose metabolism	ath00500	133	0.0125882
Fatty acid degradation	ath00071	39	0.0249269
