# Supplementary material for: Explore the gene network regulating the composition of fatty acids in cottonseed
Source: BMC Plant Biol. 2021 Apr 13;21:177. doi: 10.1186/s12870-021-02952-4 (PMC8042725; doi:10.1186/s12870-021-02952-4)
Supplement: Supplementary file 9 — Additional file 9: Table S10. Key KEGG pathways genes enriched in six module [file 12870_2021_2952_MOESM9_ESM.xlsx]

## Sheet: Table S10
Table S10 Key KEGG pathways genes enriched in six module
gene_id	5DPA	10DPA	15DPA	20DPA	25DPA	30DPA	35DPA	40DPA	45DPA	50DPA	55DPA	60DPA
The yellow module
Fatty acid degradation
Gh_A02G0997	33.1234	31.2888	43.2661	43.8382	29.5536	6.75659	8.15134	3.76735	7.13733	5.97139	0.634263	1.28998
Gh_A01G1605	127.674	214.916	678.966	434.75	202.823	9.37554	0.861171	0.280818	0.0383588	0	0	0
Gh_D01G1853	99.9675	1166.74	1420.65	1586.9	47.6711	15.7243	0.934123	0.233764	0.0454814	0	0	0
Gh_D06G0296	56.8312	57.649	40.703	101.786	82.8932	21.0062	45.3403	9.26046	19.0081	19.0766	0.0965151	0
Gh_D09G0533	13.2761	15.1974	16.4638	20.1985	21.7789	6.37665	8.03142	2.57142	6.41659	3.96675	0.122499	0.601618
alpha-Linolenic acid metabolism
Gh_A08G0316	15.0492	68.5253	49.2892	101.901	77.7408	44.5493	26.4104	53.6104	21.0859	13.0665	0.71773	0.609893
Gh_D02G1542	15.8466	23.437	28.4414	29.8242	18.409	4.17586	5.07723	2.54723	3.8251	2.63304	0.0809975	0.23348
Gh_D08G0414	2.27804	47.816	9.24841	57.6795	42.1715	14.2282	13.3128	14.62	5.92574	2.35654	0.417333	0.411414
Gh_D01G1853	99.9675	1166.74	1420.65	1586.9	47.6711	15.7243	0.934123	0.233764	0.0454814	0	0	0
Gh_A01G1605	127.674	214.916	678.966	434.75	202.823	9.37554	0.861171	0.280818	0.0383588	0	0	0
The brown module
Fatty acid biosynthesis
Gh_A08G2201	14.8793	19.0363	18.6045	25.1646	32.36	18.3569	10.9537	7.71202	10.4331	5.17109	0.276892	0.135087
Gh_D03G0588	2.54602	2.72773	20.3254	123.598	356.339	12.9185	20.1402	26.5771	3.08069	96.1228	1.6552	0.0473284
Gh_A02G1788	7.12246	6.90917	31.4435	98.5168	299.411	12.9991	29.1226	27.7392	5.79071	83.2838	1.12903	0.53801
Gh_D06G1490	18.427	20.0662	20.875	36.8454	62.8331	33.0788	11.5933	7.03434	11.6001	3.40879	0.649395	0.108108
Gh_A05G2312	1.03387	1.12799	22.6025	164.879	153.509	44.1227	82.3	42.8426	1.68061	29.6957	0.66805	0.230584
Gh_D09G1858	12.4872	13.8227	19.1697	23.9147	26.601	16.3037	8.78828	3.61143	6.41318	5.24889	0.321457	0.576064
Gh_D08G2566	15.5936	16.552	20.7736	33.019	57.7762	18.0319	12.708	9.06054	7.34121	7.75543	0.596438	0.703057
Fatty acid metabolism
Gh_A08G2201	14.8793	19.0363	18.6045	25.1646	32.36	18.3569	10.9537	7.71202	10.4331	5.17109	0.276892	0.135087
Gh_D03G0588	2.54602	2.72773	20.3254	123.598	356.339	12.9185	20.1402	26.5771	3.08069	96.1228	1.6552	0.0473284
Gh_A02G1788	7.12246	6.90917	31.4435	98.5168	299.411	12.9991	29.1226	27.7392	5.79071	83.2838	1.12903	0.53801
Gh_D06G1490	18.427	20.0662	20.875	36.8454	62.8331	33.0788	11.5933	7.03434	11.6001	3.40879	0.649395	0.108108
Gh_A05G2312	1.03387	1.12799	22.6025	164.879	153.509	44.1227	82.3	42.8426	1.68061	29.6957	0.66805	0.230584
Gh_D09G1858	12.4872	13.8227	19.1697	23.9147	26.601	16.3037	8.78828	3.61143	6.41318	5.24889	0.321457	0.576064
Gh_D08G2566	15.5936	16.552	20.7736	33.019	57.7762	18.0319	12.708	9.06054	7.34121	7.75543	0.596438	0.703057
alpha-Linolenic acid metabolism
Gh_A02G0689	194.636	321.719	463.233	497.245	628.824	448.365	658.616	145.76	5.12263	99.3266	0.686072	0.235438
Gh_A10G0504	0.569087	6.57964	4.56932	18.066	11.7327	10.3254	1.80213	9.74285	1.53688	0.819855	0.118528	0.168856
Gh_D02G0730	0.100408	0.397526	3.71068	25.1968	27.7614	8.33843	5.22346	2.30866	0	0.717506	0.0471676	0
Gh_D02G0733	141.194	235.706	326.473	549.392	746.756	394.138	576.098	386.54	6.6812	313.869	22.3584	2.54635
The green module
Glycerolipid metabolism
Gh_D02G2290	12.0169	14.6152	19.1683	22.5096	41.7224	35.0038	26.1131	20.4157	21.1607	13.0589	0.537504	0.372534
Gh_D13G0583	0.675197	2.96804	6.30821	11.5016	18.4684	16.4438	10.7695	9.5835	7.00546	4.86256	0	0
Gh_A03G1851	5.87879	5.60548	5.27324	5.56087	16.843	16.7564	7.87873	3.73926	6.02974	1.99068	0.0494065	0.093989
The pink module
Linoleic acid metabolism
Gh_D10G2595	1.10651	7.32513	2.94817	9.54486	6.25731	8.48319	0.794279	10.5804	0.926382	0.943464	0.0261198	0.0718199
alpha-Linolenic acid metabolism
Gh_D10G2595	1.10651	7.32513	2.94817	9.54486	6.25731	8.48319	0.794279	10.5804	0.926382	0.943464	0.0261198	0.0718199
The magenta module
Fatty acid degradation
Gh_A11G0522	0.0498105	0.043398	0	0	0.940034	26.3418	38.2225	123.779	108.243	158.189	136.477	75.8401
alpha-Linolenic acid metabolism
Gh_A11G0522	0.0498105	0.043398	0	0	0.940034	26.3418	38.2225	123.779	108.243	158.189	136.477	75.8401
The blue module
Fatty acid degradation
Gh_D07G0857	10.9415	20.8114	27.9839	27.9085	22.8587	25.2722	25.8563	31.082	42.4122	70.162	152.878	182.257
Gh_D11G0606	2.44686	1.23046	1.32447	0.285629	16.0799	114.198	146.602	776.24	485.386	920.689	1444.17	720.231
Gh_D12G1438	8.89542	7.1104	6.229	3.36228	5.42933	11.8394	7.35089	5.62508	8.33147	6.49218	0.343979	0.338772
Gh_D11G0264	27.3917	35.4263	30.0319	32.5531	36.7981	27.1377	32.4978	21.1594	16.9446	15.2374	0.9098	7.56993
Gh_A01G1527	10.2385	11.5273	10.2846	6.06007	20.92	17.4214	21.4382	10.4833	20.4454	16.8582	0.670971	0.212198
Gh_A07G0795	6.61994	16.6003	25.4689	23.0908	20.0551	12.8671	14.181	14.7808	23.8016	41.2325	144.766	158.933
Linoleic acid metabolism
Gh_A08G0442	0	0	0	0	0	1.05905	3.85692	29.3861	19.5454	27.3118	36.354	49.139
Gh_A08G0441	0.117327	0.229429	0.0984881	0.210045	0.159696	0.171372	0.974131	6.49131	5.41691	7.86782	11.798	21.8308
Arachidonic acid metabolism
Gh_D12G2260	9.03702	22.8282	28.7711	21.5581	58.2921	112.734	114.193	187.945	234.427	425.15	1102.69	1231.26
Gh_A12G2084	15.4329	32.9123	31.3044	25.6466	50.9846	88.7242	98.0053	161.479	207.619	341.975	611.353	530.409
