# Supplementary material for: Explore the gene network regulating the composition of fatty acids in cottonseed
Source: BMC Plant Biol. 2021 Apr 13;21:177. doi: 10.1186/s12870-021-02952-4 (PMC8042725; doi:10.1186/s12870-021-02952-4)
Supplement: Supplementary file 10 — Additional file 10: Table S11. Candidate hub genes in the brown module [file 12870_2021_2952_MOESM10_ESM.xlsx]

## Sheet: Table S11
Table S11 Candidate hub genes in the brown module
gene ID	Arabidopsis ID	Function Description	KME
Gh_D10G1034	AT5G09760	Plant invertase/pectin methylesterase inhibitor superfamily	0.976795
Gh_A06G1331	AT1G62340	PA-domain containing subtilase family protein	0.973985
Gh_D06G1660	AT1G62340	PA-domain containing subtilase family protein	0.972742
Gh_D08G1450	AT2G45830	downstream target of AGL15 2	0.972366
Gh_D07G0412	AT4G25240	SKU5 similar 1	0.971035
Gh_D07G1703	AT3G02230	reversibly glycosylated polypeptide 1	0.969264
Gh_A12G1303	AT1G71120	GDSL-motif lipase/hydrolase 6	0.968318
Gh_A09G1505	AT5G02020		0.967936
Gh_D02G1029	AT1G71250	GDSL-like Lipase/Acylhydrolase superfamily protein	0.96709
Gh_A10G0478	AT1G72430	SAUR-like auxin-responsive protein family	0.966926
Gh_A04G0184			0.965113
Gh_A02G0200	AT5G42905	Polynucleotidyl transferase, ribonuclease H-like superfamily protein	0.964906
Gh_D06G0739			0.964674
Gh_A10G1928	AT5G13670	nodulin MtN21 /EamA-like transporter family protein	0.963457
Gh_D05G2925			0.962118
Gh_D07G0577	AT1G74000	strictosidine synthase 3	0.961967
Gh_A07G0507	AT1G74000	strictosidine synthase 3	0.959808
Gh_A02G0884	AT1G71250	GDSL-like Lipase/Acylhydrolase superfamily protein	0.958582
Gh_D02G1906	AT1G05280	Protein of unknown function (DUF604)	0.957443
Gh_A08G1167	AT2G45830	downstream target of AGL15 2	0.955848
Gh_D02G1423	AT2G01660	plasmodesmata-located protein 6	0.955363
Gh_A12G0666	AT4G36930	basic helix-loop-helix (bHLH) DNA-binding superfamily protein	0.954387
Gh_Sca008688G01	AT1G49770	basic helix-loop-helix (bHLH) DNA-binding superfamily protein	0.953358
Gh_A07G1106	AT4G33550	Bifunctional inhibitor/lipid-transfer protein/seed storage 2S albumin superfamily protein	0.950316
Gh_A12G2578	AT5G65590	Dof-type zinc finger DNA-binding family protein	0.949509
Gh_A03G1446	AT1G05280	Protein of unknown function (DUF604)	0.948154
Gh_A08G2219			0.94556
Gh_A02G1788	AT1G43800	Plant stearoyl-acyl-carrier-protein desaturase family protein	0.899405
Gh_D03G0588	AT1G43800	Plant stearoyl-acyl-carrier-protein desaturase family protein	0.898126
