# Supplementary material for: Explore the gene network regulating the composition of fatty acids in cottonseed
Source: BMC Plant Biol. 2021 Apr 13;21:177. doi: 10.1186/s12870-021-02952-4 (PMC8042725; doi:10.1186/s12870-021-02952-4)
Supplement: Supplementary file 11 — Additional file 11: Table S12. Analysis of GO enrichment in down-regulated DEGs of the 30 DPA vs 20 DPA [file 12870_2021_2952_MOESM11_ESM.xlsx]

## Sheet: TableS12
Table S12 Analysis of GO enrichment in down-regulated DEGs of the 30 DPA vs 20 DPA
GO_accession	Description	Term_type	Corrected_pValue	DEG_item
GO:0020037	heme binding	molecular_function	2.5961e-08	51
GO:0046906	tetrapyrrole binding	molecular_function	7.2696e-08	51
GO:0055114	oxidation-reduction process	biological_process	9.9891e-08	136
GO:0016491	oxidoreductase activity	molecular_function	1.6027e-06	136
GO:0004601	peroxidase activity	molecular_function	8.6265e-05	20
GO:0016684	oxidoreductase activity, acting on peroxide as acceptor	molecular_function	0.00010847	20
GO:0016614	oxidoreductase activity, acting on CH-OH group of donors	molecular_function	0.00010847	40
GO:0003854	3-beta-hydroxy-delta5-steroid dehydrogenase activity	molecular_function	0.00018022	18
GO:0016229	steroid dehydrogenase activity	molecular_function	0.00018022	18
GO:0033764	steroid dehydrogenase activity, acting on the CH-OH group of donors, NAD or NADP as acceptor	molecular_function	0.00018022	18
GO:0006694	steroid biosynthetic process	biological_process	0.000358	18
GO:0004315	3-oxoacyl-[acyl-carrier-protein] synthase activity	molecular_function	0.00039604	10
GO:0004312	fatty acid synthase activity	molecular_function	0.00047651	10
GO:0008202	steroid metabolic process	biological_process	0.00047651	18
GO:0016616	oxidoreductase activity, acting on the CH-OH group of donors, NAD or NADP as acceptor	molecular_function	0.00062753	36
GO:0044710	single-organism metabolic process	biological_process	0.0006777	228
GO:0006633	fatty acid biosynthetic process	biological_process	0.001577	15
GO:0000795	synaptonemal complex	cellular_component	0.0023408	5
GO:0016209	antioxidant activity	molecular_function	0.003075	20
GO:0006979	response to oxidative stress	biological_process	0.0034962	15
GO:0003824	catalytic activity	molecular_function	0.0036508	452
GO:0005506	iron ion binding	molecular_function	0.0039841	34
GO:0072330	monocarboxylic acid biosynthetic process	biological_process	0.0047317	15
GO:0044699	single-organism process	biological_process	0.0069436	349
GO:0007129	synapsis	biological_process	0.0071383	5
GO:0007130	synaptonemal complex assembly	biological_process	0.0071383	5
GO:0045143	homologous chromosome segregation	biological_process	0.0071383	5
GO:0070192	chromosome organization involved in meiosis	biological_process	0.0071383	5
GO:0070193	synaptonemal complex organization	biological_process	0.0071383	5
GO:0050662	coenzyme binding	molecular_function	0.011684	40
GO:0016705	oxidoreductase activity, acting on paired donors, with incorporation or reduction of molecular oxygen	molecular_function	0.011922	43
GO:0016759	cellulose synthase activity	molecular_function	0.011922	9
GO:0016760	cellulose synthase (UDP-forming) activity	molecular_function	0.011922	9
GO:0052689	carboxylic ester hydrolase activity	molecular_function	0.014321	25
GO:0016757	transferase activity, transferring glycosyl groups	molecular_function	0.014321	41
GO:0008194	UDP-glycosyltransferase activity	molecular_function	0.014321	16
GO:0005507	copper ion binding	molecular_function	0.014321	16
GO:0007128	meiotic prophase I	biological_process	0.014321	4
GO:0051324	prophase	biological_process	0.014321	4
GO:0098762	meiotic cell cycle phase	biological_process	0.014321	4
GO:0098764	meiosis I cell cycle phase	biological_process	0.014321	4
GO:0004553	hydrolase activity, hydrolyzing O-glycosyl compounds	molecular_function	0.014321	38
GO:0016798	hydrolase activity, acting on glycosyl bonds	molecular_function	0.015191	40
GO:0000279	M phase	biological_process	0.015433	4
GO:0022403	cell cycle phase	biological_process	0.015433	4
GO:0044848	biological phase	biological_process	0.015433	4
GO:0045132	meiotic chromosome segregation	biological_process	0.020116	5
GO:0016747	transferase activity, transferring acyl groups other than amino-acyl groups	molecular_function	0.020626	25
GO:0006629	lipid metabolic process	biological_process	0.021331	71
GO:0015018	galactosylgalactosylxylosylprotein 3-beta-glucuronosyltransferase activity	molecular_function	0.021331	4
GO:0015020	glucuronosyltransferase activity	molecular_function	0.021331	4
GO:0031854	orexigenic neuropeptide QRFP receptor binding	molecular_function	0.022292	2
GO:0051258	protein polymerization	biological_process	0.022487	12
GO:0007127	meiosis I	biological_process	0.026123	5
GO:0030244	cellulose biosynthetic process	biological_process	0.026123	9
GO:0048037	cofactor binding	molecular_function	0.026123	46
GO:0006073	cellular glucan metabolic process	biological_process	0.028534	14
GO:0044042	glucan metabolic process	biological_process	0.028534	14
GO:0043623	cellular protein complex assembly	biological_process	0.028534	17
GO:0030243	cellulose metabolic process	biological_process	0.031338	9
GO:0016746	transferase activity, transferring acyl groups	molecular_function	0.034992	29
