# Supplementary material for: Explore the gene network regulating the composition of fatty acids in cottonseed
Source: BMC Plant Biol. 2021 Apr 13;21:177. doi: 10.1186/s12870-021-02952-4 (PMC8042725; doi:10.1186/s12870-021-02952-4)
Supplement: Supplementary file 12 — Additional file 12: Table S13. Number of DEGs exhibiting homeolog expression bias during cotton seed development [file 12870_2021_2952_MOESM12_ESM.xls]

## Sheet: Table S13
Table S13 Number of DEGs exhibiting homeolog expression bias during cotton seed development
20DPA vs 10DPA		30DPA vs 20DPA		30DPA vs 10DPA
At	Dt	At	Dt	At	Dt
817	841	1267	1332	1848	1990
Shown are the numbers of DEGswhen treated as single At or Dt homeologs.
